# Supplementary material for: Protective effect of zinc preconditioning against renal ischemia reperfusion injury is dose dependent
Source: PLoS One. 2017 Jul 7;12(7):e0180028. doi: 10.1371/journal.pone.0180028 (PMC5501469; doi:10.1371/journal.pone.0180028)
Supplement: S1 File — (XLSX) [file pone.0180028.s001.xlsx]

## Sheet: trdata
Tr 1089: RATS -A2012/04638
Sample type: Rat Plasma
Analysis Date:8/8/2013
Lab no.	Sample ID	Creat	Urea
		umol/L	mmol/L
13P321068	#1 5/6	50	6.9							Control	clamp not working							Omit
13P321072	#2 5/6	331	28.3							rat 4 Kapils rat	kenny first #1	kenny first #2	Rat 1 #1	Rat 2 #2	Rat 3 #3	Rat 4 #4	Rat 5 #5	kenny first #3	AVG	STD	SEM
13P321076	#3 5/6	50	6.8					2013-07-02	Day0	40	39	43	42	47	37	51	54	38	44.125
13P321078	#1 10/6	43	6.6					2013-07-03	Day1	451	143	390	459	388	441	408	255	45	366.875
13P321080	#2 10/6	772	77.4					2013-07-05	Day3	560	72	516	471	204	died	782	155	42	403
13P321082	#3 10/6	53	5.7					2013-07-07	Day5	281	64	290	192	96		551	98	42	234.25
13P321084	#1 17/6	40	7.3					2013-07-09	Day7	120		Died	92	67		187	71		107.4
13P321086	#3 17/6	51	7.4
13P321088	#4 2/8	187	37.3			urea				Cobalt 30
13P321090	#5 2/8	71	4.7		129	21	CT 7			Rat 1 #6	Rat 2 #7	Rat 3 #8	Rat 4 #9	Rat 5 #10					AVG
13P321092	#6 2/8	64	12.1		66	12.0333	Co 7		Day0	59	54	65	53	58					57.8
13P321095	#7 2/8	31	6.3		63	12.35	Zn 10- 5		Day1	162	106	died	479	331					269.5
13P321100	#10 2/8	103	17.7		124.25	22.425	Zn 30- 5		Day3	102	72		994	216					346
13P321103	#18 2/8	75	15.2		106.2	19.6	Zn 5- 7		Day5	76	48		died	116					80
13P321106	#20 2/8	51	9.5		52.75	11	Zn 10- 7		Day7	64	31			103					66
13P321109	#22 2/8	72	14.6		82.75	16.1	Zn 30- 7
13P321112	#23 2/8	48	12							Zinc 5
13P321115	#24 2/8	86	15.8							Rat 1 #11	Rat 2 #12	Rat 3 #13	Rat 4 #14	Rat 5 #15					AVG
13P321116	#25 2/8	291	47.3						Day0	51	59	49	46	60					53
13P321119	#11 4/8	45	9.8						Day1	89	473	452	439	393					369.2
13P321123	#12 4/8	218	40.1						Day3	62	879	313	680	191					425
13P321128	#13 4/8	129	22.2						Day5	48	674	387	147	86					268.4
13P321133	#14 4/8	80	15.4						Day7	45	218	129	80	59					106.2
13P321135	#15 4/8	59	10.5
13P321141	#16 4/8	70	14.3							Zinc 10
13P321143	#17 4/8	43	9.3							Rat 1 #16	Rat 2 #17	Rat 3 #18	Rat 4 #19	Rat 5 #20					AVG
13P321144	#18 4/8	56	11.4						Day0	66	47	53	51	40	39	44			48.5714
13P321151	#20 4/8	42	9						Day1	150	92	255	461	79	78	237			193.143
13P321156	#22 4/8	49	12.7						Day3	98	57	104		57	64	117			82.8333
13P321158	#23 4/8	41	10.2						Day5	86	54	75	died	51	47	62			62.5
13P321159	#24 4/8	65	12.4						Day7	70	43	56		42					52.75
13P321161	#25 4/8	176	29.1
										Zinc 30
										Rat 1 #21	Rat 2 #22	Rat 3 #23	Rat 4 #24	Rat 5 #25					AVG
									Day0	43	39	41	46	47					43.2
									Day1	409	90	58	233	333					224.6
									Day3	died	63	46	98	423					157.5
									Day5		72	48	86	291					124.25
									Day7		49	41	65	176					82.75

## Sheet: Only kenny's data
		Control
		rat 4 Kapils rat	kenny first #1	kenny first #2	Rat 1 #1	Rat 2 #2	Rat 3 #3	Rat 4 #4	Rat 5 #5		AVG	STD	SEM
2013-07-02	Day0				42	47	37	51	54		46.2	6.834	3.056
2013-07-03	Day1				459	388	441	408	255		390.2	80.49	35.996
2013-07-05	Day3				471	204	died	782	155		403	288.311	144.156		Bold are outlier s
2013-07-07	Day5				192	96		551	98		234.25	215.865	107.932
2013-07-09	Day7				92	67		187	71		104.25	56.246	28.123
		Cobalt 30
		Rat 1 #6	Rat 2 #7	Rat 3 #8	Rat 4 #9	Rat 5 #10					AVG	STD	SEM
	Day0	59	54	65	53	58					57.8	4.764	2.131
	Day1	162	106	died	479	331					269.5	169.274	84.637
	Day3	102	72		died	216					130	436.431	218.215
	Day5	76	48			116					80	34.176	19.732
	Day7	64	31			103					66	36.042	20.809
		Zinc 5
		Rat 1 #11	Rat 2 #12	Rat 3 #13	Rat 4 #14	Rat 5 #15					AVG	STD	SEM
	Day0	51	59	49	46	60					53	6.205	2.775
	Day1	89	473	452	439	393					369.2	159.359	71.267
	Day3	62	879	313	680	191					425	342.859	153.331
	Day5	48	674	387	147	86					268.4	262.279	117.295
	Day7	45	218	129	80	59					106.2	70.141	31.368
		Zinc 10
		Rat 1 #16	Rat 2 #17	Rat 3 #18	Rat 4 #19	Rat 5 #20					AVG	STD	SEM
	Day0	66	47	53	51	40					51.4	9.555	4.273
	Day1	150	92	255	461	79					207.4	157.858	70.596	*	p=0.05	CT1
	Day3	98	57	104	died	57					79	25.521	12.761	*	p=0.029	CT3
	Day5	86	54	75		51					66.5	16.823	8.411	*	p=0.029	CT5
	Day7	70	43	56		42					52.75	13.15	6.575
		Zinc 30
		Rat 1 #21	Rat 2 #22	Rat 3 #23	Rat 4 #24	Rat 5 #25					AVG	STD	SEM
	Day0	43	39	41	46	47					43.2	3.347	1.497
	Day1	409	90	58	233	333					224.6	151.408	67.712	Just missed	p=0.06	CT1
	Day3	died	63	46	98	423					157.5	178.319	89.16	Just missed	p=0.06	CT3
	Day5		72	48	86	291					124.25	112.269	56.134	Just missed	p=0.057	CT5
	Day7		49	41	65	176					82.75	62.962	31.481

## Sheet: ALL DATA urea
Tr 1089: RATS -A2012/04638
Sample type: Rat Plasma
Analysis Date:8/8/2013
Lab no.	Sample ID	Creat	Urea
		umol/L	mmol/L
13P321068	#1 5/6	50	6.9							Control
13P321072	#2 5/6	331	28.3							rat 4 Kapils rat	kenny first #1	kenny first #2	Rat 1 #1	Rat 2 #2	Rat 3 #3	Rat 4 #4	Rat 5 #5		AVG	STD	SEM
13P321076	#3 5/6	50	6.8					2013-07-02	Day0				5.6	6.1	4.9	8.6	8.5		6.74		0.763
13P321078	#1 10/6	43	6.6					2013-07-03	Day1				42	33.2	38.3	33.7	32.3		35.9		1.845
13P321080	#2 10/6	772	77.4					2013-07-05	Day3				72	29.3	died	78.5	25.2		51.25		13.945
13P321082	#3 10/6	53	5.7					2013-07-07	Day5				35.7	17.1		81.3	13.2		36.825		15.617
13P321084	#1 17/6	40	7.3					2013-07-09	Day7				28.3	9.8		37.3	9.7		21.275		6.917
13P321086	#3 17/6	51	7.4
13P321088	#4 2/8	187	37.3			urea				Cobalt 30
13P321090	#5 2/8	71	4.7		129	21	CT 7			Rat 1 #6	Rat 2 #7	Rat 3 #8	Rat 4 #9	Rat 5 #10					AVG
13P321092	#6 2/8	64	12.1		66	12.0333	Co 7		Day0	7.6	6.9	6.5	6.5	7.5					7		0.237
13P321095	#7 2/8	31	6.3		63	12.35	Zn 10- 5		Day1	23.7	21	died	35.9	35.6					29.05		3.908
13P321100	#10 2/8	103	17.7		124.25	22.425	Zn 30- 5		Day3	19	14.3		died	39.8					24.3667		17.983
13P321103	#18 2/8	75	15.2		106.2	19.6	Zn 5- 7		Day5	12.6	6.6			21.5					13.5667		4.328
13P321106	#20 2/8	51	9.5		52.75	11	Zn 10- 7		Day7	12.1	6.3			17.7					12.0333		3.291
13P321109	#22 2/8	72	14.6		82.75	16.1	Zn 30- 7
13P321112	#23 2/8	48	12							Zinc 5
13P321115	#24 2/8	86	15.8							Rat 1 #11	Rat 2 #12	Rat 3 #13	Rat 4 #14	Rat 5 #15					AVG
13P321116	#25 2/8	291	47.3						Day0	7.7	7.6	6	7.6	9.4					7.66		0.538
13P321119	#11 4/8	45	9.8						Day1	14.9	37.4	37.3	39	34.5					32.62		4.489
13P321123	#12 4/8	218	40.1						Day3	10.4	89.1	46.2	79.1	34.3					51.82		14.471
13P321128	#13 4/8	129	22.2						Day5	9.2	96.3	64.7	28.2	15.8					42.84		16.451
13P321133	#14 4/8	80	15.4						Day7	9.8	40.1	22.2	15.4	10.5					19.6		5.583
13P321135	#15 4/8	59	10.5
13P321141	#16 4/8	70	14.3							Zinc 10
13P321143	#17 4/8	43	9.3							Rat 1 #16	Rat 2 #17	Rat 3 #18	Rat 4 #19	Rat 5 #20					AVG
13P321144	#18 4/8	56	11.4						Day0	8.4	7.9	9.1	8.1	6.7					8.04		0.392
13P321151	#20 4/8	42	9						Day1	20.6	17.1	33.6	39.5	12					24.56		5.167
13P321156	#22 4/8	49	12.7						Day3	15.5	9.6	18	died	9.1					13.05		2.199
13P321158	#23 4/8	41	10.2						Day5	15.5	9.6	15.2		9.5					12.45		1.676
13P321159	#24 4/8	65	12.4						Day7	14.3	9.3	11.4		9					11		1.223
13P321161	#25 4/8	176	29.1
										Zinc 30
										Rat 1 #21	Rat 2 #22	Rat 3 #23	Rat 4 #24	Rat 5 #25					AVG
									Day0	6.8	6.9	6.8	9	8					7.5		0.438
									Day1	38.4	16.2	11.9	30.6	37.9					27		5.506
									Day3	died	14.3	10.2	19.1	56.2					24.95		10.574
									Day5		14.6	12	15.8	47.3					22.425		8.33
									Day7		12.7	10.2	12.4	29.1					16.1		4.369
					Column	Size	Missing	Mean	Std Dev	Std. Error	C.I. of Mean
					CT d0	5	0	6.74	1.707	0.763	2.119
					CT d1	5	0	35.9	4.125	1.845	5.122
					CT d3	4	0	51.25	27.89	13.945	44.379
					CT d5	4	0	36.825	31.233	15.617	49.699
					CT d7	4	0	21.25	13.834	6.917	22.013
					Co5 d0	5	0	7	0.529	0.237	0.657
					Co5 d1	4	0	29.05	7.816	3.908	12.436
					Co5 d3	4	0	41.475	35.966	17.983	57.23
					Co5 d5	3	0	13.567	7.497	4.328	18.623
					Co5 d7	3	0	12.033	5.7	3.291	14.16
					Zn5 d0	5	0	7.66	1.203	0.538	1.494
					Zn5 d1	5	0	32.62	10.037	4.489	12.463
					Zn5 d3	5	0	51.82	32.358	14.471	40.178
					Zn5 d5	5	0	42.84	36.786	16.451	45.676
					Zn5 d7	5	0	19.6	12.485	5.583	15.502
					Zn10 d0	5	0	8.04	0.876	0.392	1.088
					Zn10 d1	5	0	24.56	11.554	5.167	14.347
					Zn10 d3	4	0	13.05	4.397	2.199	6.997
					Zn10 d5	4	0	12.45	3.351	1.676	5.332
					Zn10 d7	4	0	11	2.445	1.223	3.891
					Zn30 d0	5	0	7.5	0.98	0.438	1.217
					Zn30 d1	5	0	27	12.312	5.506	15.288
					Zn30 d3	4	0	24.95	21.148	10.574	33.652
					Zn30 d5	4	0	22.425	16.659	8.33	26.508
					Zn30 d7	4	0	16.1	8.738	4.369	13.904

## Sheet: Area under the curve
		Control
		rat 4 Kapils rat	kenny first #1	kenny first #2	Rat 1 #1	Rat 2 #2	Rat 3 #3	Rat 4 #4	Rat 5 #5		Mean	Std Dev	Std. Error
	Day0				42	47	37	51	54		46.2	6.834	3.056
	Day1				459	388	441	408	255		390.2	80.49	35.996
	Day3				471	204	died	782	155		403	288.311	144.156
	Day5				192	96		551	98		234.25	215.865	107.932
	Day7				92	67		187	71		104.25	56.246	28.123
	AUC				2127	1272		3490	986
		Cobalt 30
		Rat 1 #6	Rat 2 #7	Rat 3 #8	Rat 4 #9	Rat 5 #10					Mean	Std Dev	Std. Error
	Day0	59	54	65	53	58					57.8	4.764	2.131
	Day1	162	106	died	479	331					269.5	169.274	84.637
	Day3	102	72			216					130	75.974	43.863
	Day5	76	48			116					80	34.176	19.732
	Day7	64	31			103					66	36.042	20.809
		Zinc 5
		Rat 1 #11	Rat 2 #12	Rat 3 #13	Rat 4 #14	Rat 5 #15					Mean	Std Dev	Std. Error
	Day0	51	59	49	46	60					53	6.205	2.775
	Day1	89	473	452	439	393					369.2	159.359	71.267
	Day3	62	879	313	680	191					425	342.859	153.331
	Day5	48	674	387	147	86					268.4	262.279	117.295
	Day7	45	218	129	80	59					106.2	70.141	31.368
		Zinc 10
		Rat 1 #16	Rat 2 #17	Rat 3 #18	Rat 4 #19	Rat 5 #20					Mean	Std Dev	Std. Error
	Day0	66	47	53	51	40					51.4	9.555	4.273
	Day1	150	92	255	461	79					207.4	157.858	70.596	*	p=0.05	CT1
	Day3	98	57	104	DIED	57					79	25.521	12.761	*	p=0.029	CT3
	Day5	86	54	75		51					66.5	16.823	8.411	*	p=0.029	CT5
	Day7	70	43	56		42					52.75	13.15	6.575
	AUC	696	426	823		396
		Zinc 30
		Rat 1 #21	Rat 2 #22	Rat 3 #23	Rat 4 #24	Rat 5 #25					Mean	Std Dev	Std. Error
	Day0	43	39	41	46	47					43.2	3.347	1.497				43.2	1.497
	Day1	409	90	58	233	333					224.6	151.408	67.712	Just missed	p=0.06	CT1	224.6	67.712
	Day3	died	63	46	98	423					69	26.514	15.308	Just missed	p=0.06	CT3	157.5	89.16
	Day5		72	48	86	291					68.667	19.218	11.096	Just missed	p=0.057	CT5	124.25	56.134
	Day7		49	41	65	176					82.75	62.962	31.481				82.75	31.481
	Area under the curve creatinine
		Size	Missing	Mean	Std Dev	Std. Error	C.I. of Mean
	Control	4	0	1968.75	1124.06	562.028	1788.62
	10mg/kg zinc	4	0	585.25	208.14	104.07	331.196
		2127	696	108.038	35.3524
		1272	426	64.6095	21.6381
		3490	823	177.27	41.8032
		986	396	50.0825	20.1143
		1968.75	585.25	100	29.727
